# Supplementary material for: Transient Receptor Potential C 1/4/5 Is a Determinant of MTI-101 Induced Calcium Influx and Cell Death in Multiple Myeloma
Source: Cells. 2021 Jun 13;10(6):1490. doi: 10.3390/cells10061490 (PMC8231892; doi:10.3390/cells10061490)
Supplement: Supplementary file 1 [file cells-10-01490-s001.zip]

Archive with 1 entries (1 files):
- cells-1208373-supplementary.pdf
